# Supplementary material for: Reduced childhood social attention in autism model marmosets predicts impaired social skills and inflexible behavior in adulthood
Source: Front Psychiatry. 2022 Jul 25;13:885433. doi: 10.3389/fpsyt.2022.885433 (PMC9357878; doi:10.3389/fpsyt.2022.885433)
Supplement: Supplementary file 1 [file Table_1.XLSX]

## Sheet: Supplementary Material_table1
Supplementary Material
Table 1
Animal ID	Sex	Group	Experiment		Weight (g)
			Three-chamber test	Position reversal learning	3-month-old	6-month-old	Adult (age[month])
11102	Male	UE		✓	-	-	401.2	27.1
11103	Female	UE		✓	-	-	342.2	28.2333
11111	Female	UE		✓	-	-	357.3	26.3
12007	Male	UE		✓	-	-	361	24.9
12032	Female	UE	✓	✓	154.5	218.3	340.7	21
12033	Female	UE	✓	✓	151.6	221	356.9	22.1
12034	Male	VPA	✓	✓	155.3	240.9	359.7	19.6667
12035	Female	VPA	✓	✓	166.9	256.1	495	21.3667
12043	Female	VPA	✓	✓	177	273.8	358.9	20.9
12044	Female	VPA	✓	✓	176.5	259.5	514.3	19.2333
12061	Male	VPA	✓	✓	144.5	234	357.5	20.7333
12062	Female	VPA	✓	✓	140.6	223.7	336.7	19.6667
13001	Female	UE	✓		211	268.2	-	-
13019	Female	UE	✓		209.7	298.4	-	-
13020	Male	UE	✓		187	263.1	-	-
